# Supplementary material for: Case report of an aggressive cardiac myxofibrosarcoma with rapid disease progression
Source: Eur Heart J Case Rep. 2025 Sep 16;9(10):ytaf447. doi: 10.1093/ehjcr/ytaf447 (PMC12487779; doi:10.1093/ehjcr/ytaf447)
Supplement: ytaf447_Supplementary_Data [file ytaf447_supplementary_data.zip]

Archive with 6 entries (6 files):
- Video 1a.avi
- Video 1b.avi
- Video 1c.avi
- Video 1d.avi
- Video 2a.avi
- Video 2b.avi
